# Supplementary material for: Effects of Glycerol and Phenolics on Myceliophthora heterothallica Endoxylanase Expressed in K. phaffii
Source: BioTech (Basel). 2025 Aug 18;14(3):62. doi: 10.3390/biotech14030062 (PMC12372066; doi:10.3390/biotech14030062)
Supplement: Supplementary file 1 [file biotech-14-00062-s001.zip]

Archive with 1 entries (1 files):
- biotech-3731676-supplementary.pdf
